# Supplementary material for: Adjusting for age improves identification of gut microbiome alterations in multiple diseases
Source: eLife. 2020 Mar 11;9:e50240. doi: 10.7554/eLife.50240 (PMC7065848; doi:10.7554/eLife.50240)
Supplement: Supplementary file 4. [file elife-50240-supp4.zip]

Archive with 25 entries (24 files):
- SupplementaryFile4/
- SupplementaryFile4/Adenoma_LM.R
- SupplementaryFile4/AdonisAcrossDiseaseIntAgeGroup.R
- SupplementaryFile4/AgeGroupSpecificMarkerIdentification.R
- SupplementaryFile4/Cirrhosis_LM.R
- SupplementaryFile4/CMD_Analysis.RData
- SupplementaryFile4/CRC_LM.r
- SupplementaryFile4/CreateBoxplotAUCComparisons.R
- SupplementaryFile4/CreateBoxplotsIterativeAUC.R
- SupplementaryFile4/DirectionalityComputeCountryCohort.r
- SupplementaryFile4/DirectionalityComputeFinal.R
- SupplementaryFile4/DirectionalityComputeStudyCohort.r
- SupplementaryFile4/EffSizeCalculator.R
- SupplementaryFile4/function_library.R
- SupplementaryFile4/GenerateAUCComparisonDataFrames.R
- SupplementaryFile4/GenericDiseaseClassification.R
- SupplementaryFile4/GroupDataBins.R
- SupplementaryFile4/IBD_LM.R
- SupplementaryFile4/IterativeRFAcrossAgeGroups.R
- SupplementaryFile4/iterative_rf_null_distribution.R
- SupplementaryFile4/RunIterativeRFPermutedNullModel.R
- SupplementaryFile4/SpecificMarkerList.R
- SupplementaryFile4/T2D_LM.R
- SupplementaryFile4/~$scriptionOfDataAndCodes.docx
- SupplementaryFile4/~WRL3434.tmp
