# Supplementary material for: Adjusting for age improves identification of gut microbiome alterations in multiple diseases
Source: eLife. 2020 Mar 11;9:e50240. doi: 10.7554/eLife.50240 (PMC7065848; doi:10.7554/eLife.50240)
Supplement: Supplementary file 4. [file elife-50240-supp4.zip › SupplementaryFile4/CreateBoxplotAUCComparisons.R]

#Plot Boxplots for Pairwise AUC Testing
library(ggpaired)
ggpaired(rfIBDAgeTestAUCs, aes(group="Iter"),x = "ClassificationGroup",y = "AUC",color="ClassificationGroup",facet.by="AgeGroup",id="Iter",line.color="grey",palette="lancet",short.panel.labs=FALSE,ylab="AUC",xlab="")
ggpaired(rfT2DAgeTestAUCs, aes(group="Iter"),x = "ClassificationGroup",y = "AUC",color="ClassificationGroup",facet.by="AgeGroup",id="Iter",line.color="grey",palette="lancet",short.panel.labs=FALSE,ylab="AUC",xlab="")
ggpaired(rfCirrhosisAgeTestAUCs, aes(group="Iter"),x = "ClassificationGroup",y = "AUC",color="ClassificationGroup",facet.by="AgeGroup",id="Iter",line.color="grey",palette="lancet",short.panel.labs=FALSE,ylab="AUC",xlab="")
ggpaired(rfCRCAgeTestAUCs, aes(group="Iter"),x = "ClassificationGroup",y = "AUC",color="ClassificationGroup",facet.by="AgeGroup",id="Iter",line.color="grey",palette="lancet",short.panel.labs=FALSE,ylab="AUC",xlab="")
ggpaired(rfAdenomaAgeTestAUCs, aes(group="Iter"),x = "ClassificationGroup",y = "AUC",color="ClassificationGroup",facet.by="AgeGroup",id="Iter",line.color="grey",palette="lancet",short.panel.labs=FALSE,ylab="AUC",xlab="")
