# Supplementary material for: Adjusting for age improves identification of gut microbiome alterations in multiple diseases
Source: eLife. 2020 Mar 11;9:e50240. doi: 10.7554/eLife.50240 (PMC7065848; doi:10.7554/eLife.50240)
Supplement: Supplementary file 4. [file elife-50240-supp4.zip › SupplementaryFile4/CreateBoxplotsIterativeAUC.R]

boxplot(apply(rfAdenomaPermutedMultipleNullYoungMiddle$AUCSameAge - rfAdenomaPermutedMultipleNullYoungMiddle$AUCDiffAge,1,median),apply(rfAdenomaPermutedMultipleNullYoungMiddle$AUCNull2 - rfAdenomaPermutedMultipleNullYoungMiddle$AUCNull1,1,median),apply(rfAdenomaPermutedMultipleNullElderly$AUCSameAge - rfAdenomaPermutedMultipleNullElderly$AUCDiffAge,1,median),apply(rfAdenomaPermutedMultipleNullElderly$AUCNull2 - rfAdenomaPermutedMultipleNullElderly$AUCNull1,1,median),outline=FALSE,range=0.1,cex.axis=2,col=c("Chartreuse3","Coral2"))

boxplot(apply(rfCRCPermutedMultipleNullYoungMiddle$AUCSameAge - rfCRCPermutedMultipleNullYoungMiddle$AUCDiffAge,1,median),apply(rfCRCPermutedMultipleNullYoungMiddle$AUCNull2 - rfCRCPermutedMultipleNullYoungMiddle$AUCNull1,1,median),apply(rfCRCPermutedMultipleNullElderly$AUCSameAge - rfCRCPermutedMultipleNullElderly$AUCDiffAge,1,median),apply(rfCRCPermutedMultipleNullElderly$AUCNull2 - rfCRCPermutedMultipleNullElderly$AUCNull1,1,median),outline=FALSE,range=0.1,cex.axis=2,col=c("Chartreuse3","Coral2"))

boxplot(apply(rfT2DPermutedMultipleNullYoung$AUCSameAge - rfT2DPermutedMultipleNullYoung$AUCDiffAge,1,median),apply(rfT2DPermutedMultipleNullYoung$AUCNull2 - rfT2DPermutedMultipleNullYoung$AUCNull1,1,median),apply(rfT2DPermutedMultipleNullMiddle$AUCSameAge - rfT2DPermutedMultipleNullMiddle$AUCDiffAge,1,median),apply(rfT2DPermutedMultipleNullMiddle$AUCNull2 - rfT2DPermutedMultipleNullMiddle$AUCNull1,1,median),apply(rfT2DPermutedMultipleNullElderly$AUCSameAge - rfT2DPermutedMultipleNullElderly$AUCDiffAge,1,median),apply(rfT2DPermutedMultipleNullElderly$AUCNull2 - rfT2DPermutedMultipleNullElderly$AUCNull1,1,median),outline=FALSE,range=0.1,cex.axis=2,col=c("Chartreuse3","Coral2"))

boxplot(apply(rfIBDPermutedMultipleNullYoung$AUCSameAge - rfIBDPermutedMultipleNullYoung$AUCDiffAge,1,median),apply(rfIBDPermutedMultipleNullYoung$AUCNull2 - rfIBDPermutedMultipleNullYoung$AUCNull1,1,median),apply(rfIBDPermutedMultipleNullMiddle$AUCSameAge - rfIBDPermutedMultipleNullMiddle$AUCDiffAge,1,median),apply(rfIBDPermutedMultipleNullMiddle$AUCNull2 - rfIBDPermutedMultipleNullMiddle$AUCNull1,1,median),apply(rfIBDPermutedMultipleNullElderly$AUCSameAge - rfIBDPermutedMultipleNullElderly$AUCDiffAge,1,median),apply(rfIBDPermutedMultipleNullElderly$AUCNull2 - rfIBDPermutedMultipleNullElderly$AUCNull1,1,median),outline=FALSE,range=0.1,cex.axis=2,col=c("Chartreuse3","Coral2"))

boxplot(apply(rfCirrhosisPermutedMultipleNullYoung$AUCSameAge - rfCirrhosisPermutedMultipleNullYoung$AUCDiffAge,1,median),apply(rfCirrhosisPermutedMultipleNullYoung$AUCNull2 - rfCirrhosisPermutedMultipleNullYoung$AUCNull1,1,median),apply(rfCirrhosisPermutedMultipleNullMiddle$AUCSameAge - rfCirrhosisPermutedMultipleNullMiddle$AUCDiffAge,1,median),apply(rfCirrhosisPermutedMultipleNullMiddle$AUCNull2 - rfCirrhosisPermutedMultipleNullMiddle$AUCNull1,1,median),apply(rfCirrhosisPermutedMultipleNullElderly$AUCSameAge - rfCirrhosisPermutedMultipleNullElderly$AUCDiffAge,1,median),apply(rfCirrhosisPermutedMultipleNullElderly$AUCNull2 - rfCirrhosisPermutedMultipleNullElderly$AUCNull1,1,median),outline=FALSE,range=0.1,cex.axis=2,col=c("Chartreuse3","Coral2"))


p.adjust(c(wilcox.test(apply(rfAdenomaPermutedMultipleNullYoungMiddle$AUCSameAge - rfAdenomaPermutedMultipleNullYoungMiddle$AUCDiffAge,1,median),apply(rfAdenomaPermutedMultipleNullYoungMiddle$AUCNull2 - rfAdenomaPermutedMultipleNullYoungMiddle$AUCNull1,1,median))$p.value,wilcox.test(apply(rfAdenomaPermutedMultipleNullElderly$AUCSameAge - rfAdenomaPermutedMultipleNullElderly$AUCDiffAge,1,median),apply(rfAdenomaPermutedMultipleNullElderly$AUCNull2 - rfAdenomaPermutedMultipleNullElderly$AUCNull1,1,median))$p.value),method="holm")

p.adjust(c(wilcox.test(apply(rfCRCPermutedMultipleNullYoungMiddle$AUCSameAge - rfCRCPermutedMultipleNullYoungMiddle$AUCDiffAge,1,median),apply(rfCRCPermutedMultipleNullYoungMiddle$AUCNull2 - rfCRCPermutedMultipleNullYoungMiddle$AUCNull1,1,median))$p.value,wilcox.test(apply(rfCRCPermutedMultipleNullElderly$AUCSameAge - rfCRCPermutedMultipleNullElderly$AUCDiffAge,1,median),apply(rfCRCPermutedMultipleNullElderly$AUCNull2 - rfCRCPermutedMultipleNullElderly$AUCNull1,1,median))$p.value),method="holm")

p.adjust(c(wilcox.test(apply(rfIBDPermutedMultipleNullYoung$AUCSameAge - rfIBDPermutedMultipleNullYoung$AUCDiffAge,1,median),apply(rfIBDPermutedMultipleNullYoung$AUCNull2 - rfIBDPermutedMultipleNullYoung$AUCNull1,1,median))$p.value,wilcox.test(apply(rfIBDPermutedMultipleNullMiddle$AUCSameAge - rfIBDPermutedMultipleNullMiddle$AUCDiffAge,1,median),apply(rfIBDPermutedMultipleNullMiddle$AUCNull2 - rfIBDPermutedMultipleNullMiddle$AUCNull1,1,median))$p.value,wilcox.test(apply(rfIBDPermutedMultipleNullElderly$AUCSameAge - rfIBDPermutedMultipleNullElderly$AUCDiffAge,1,median),apply(rfIBDPermutedMultipleNullElderly$AUCNull2 - rfIBDPermutedMultipleNullElderly$AUCNull1,1,median))$p.value),method="holm")

p.adjust(c(wilcox.test(apply(rfT2DPermutedMultipleNullYoung$AUCSameAge - rfT2DPermutedMultipleNullYoung$AUCDiffAge,1,median),apply(rfT2DPermutedMultipleNullYoung$AUCNull2 - rfT2DPermutedMultipleNullYoung$AUCNull1,1,median))$p.value,wilcox.test(apply(rfT2DPermutedMultipleNullMiddle$AUCSameAge - rfT2DPermutedMultipleNullMiddle$AUCDiffAge,1,median),apply(rfT2DPermutedMultipleNullMiddle$AUCNull2 - rfT2DPermutedMultipleNullMiddle$AUCNull1,1,median))$p.value,wilcox.test(apply(rfT2DPermutedMultipleNullElderly$AUCSameAge - rfT2DPermutedMultipleNullElderly$AUCDiffAge,1,median),apply(rfT2DPermutedMultipleNullElderly$AUCNull2 - rfT2DPermutedMultipleNullElderly$AUCNull1,1,median))$p.value),method="holm")
