# Supplementary material for: Adjusting for age improves identification of gut microbiome alterations in multiple diseases
Source: eLife. 2020 Mar 11;9:e50240. doi: 10.7554/eLife.50240 (PMC7065848; doi:10.7554/eLife.50240)
Supplement: Supplementary file 4. [file elife-50240-supp4.zip › SupplementaryFile4/DirectionalityComputeFinal.R]

WilcoxComparisonIBDElderlyTop85New <- wilcox_batch(t(combined_species_profile_with_age_country_final[intersect(IBDCohort,intersect(IBDIndividuals,c(Elderly))),IBDElderlyTop85New]),t(combined_species_profile_with_age_country_final[intersect(IBDCohort,intersect(SelectControls,c(Elderly))),IBDElderlyTop85New]))
WilcoxComparisonIBDMiddleTop85New <- wilcox_batch(t(combined_species_profile_with_age_country_final[intersect(IBDCohort,intersect(IBDIndividuals,c(Middle))),IBDMiddleTop85New]),t(combined_species_profile_with_age_country_final[intersect(IBDCohort,intersect(SelectControls,c(Middle))),IBDMiddleTop85New]))
WilcoxComparisonIBDYoungTop85New <- wilcox_batch(t(combined_species_profile_with_age_country_final[intersect(IBDCohort,intersect(IBDIndividuals,c(Young))),IBDYoungTop85New]),t(combined_species_profile_with_age_country_final[intersect(IBDCohort,intersect(SelectControls,c(Young))),IBDYoungTop85New]))

WilcoxComparisonT2DElderlyTop85New <- wilcox_batch(t(combined_species_profile_with_age_country_final[intersect(T2DCohort,intersect(T2DIndividuals,c(Elderly))),T2DElderlyTop85New]),t(combined_species_profile_with_age_country_final[intersect(T2DCohort,intersect(SelectControls,c(Elderly))),T2DElderlyTop85New]))
WilcoxComparisonT2DMiddleTop85New <- wilcox_batch(t(combined_species_profile_with_age_country_final[intersect(T2DCohort,intersect(T2DIndividuals,c(Middle))),T2DMiddleTop85New]),t(combined_species_profile_with_age_country_final[intersect(T2DCohort,intersect(SelectControls,c(Middle))),T2DMiddleTop85New]))
WilcoxComparisonT2DYoungTop85New <- wilcox_batch(t(combined_species_profile_with_age_country_final[intersect(T2DCohort,intersect(T2DIndividuals,c(Young))),T2DYoungTop85New]),t(combined_species_profile_with_age_country_final[intersect(T2DCohort,intersect(SelectControls,c(Young))),T2DYoungTop85New]))

WilcoxComparisonCirrhosisElderlyTop85New <- wilcox_batch(t(combined_species_profile_with_age_country_final[intersect(CirrhosisCohort,intersect(CirrhosisIndividuals,c(Elderly))),CirrhosisElderlyTop85New]),t(combined_species_profile_with_age_country_final[intersect(CirrhosisCohort,intersect(SelectControls,c(Elderly))),CirrhosisElderlyTop85New]))
WilcoxComparisonCirrhosisMiddleTop85New <- wilcox_batch(t(combined_species_profile_with_age_country_final[intersect(CirrhosisCohort,intersect(CirrhosisIndividuals,c(Middle))),CirrhosisMiddleTop85New]),t(combined_species_profile_with_age_country_final[intersect(CirrhosisCohort,intersect(SelectControls,c(Middle))),CirrhosisMiddleTop85New]))
WilcoxComparisonCirrhosisYoungTop85New <- wilcox_batch(t(combined_species_profile_with_age_country_final[intersect(CirrhosisCohort,intersect(CirrhosisIndividuals,c(Young))),CirrhosisYoungTop85New]),t(combined_species_profile_with_age_country_final[intersect(CirrhosisCohort,intersect(SelectControls,c(Young))),CirrhosisYoungTop85New]))


WilcoxComparisonCRCElderlyTop85New <- wilcox_batch(t(combined_species_profile_with_age_country_final[intersect(CRCCohort,intersect(CRCIndividuals,c(Elderly))),CRCElderlyTop85New]),t(combined_species_profile_with_age_country_final[intersect(CRCCohort,intersect(SelectControls,c(Elderly))),CRCElderlyTop85New]))
WilcoxComparisonCRCYoungMiddleTop85New <- wilcox_batch(t(combined_species_profile_with_age_country_final[intersect(CRCCohort,intersect(CRCIndividuals,c(Young,Middle))),CRCYoungMiddleTop85New]),t(combined_species_profile_with_age_country_final[intersect(CRCCohort,intersect(SelectControls,c(Young,Middle))),CRCYoungMiddleTop85New]))

WilcoxComparisonAdenomaElderlyTop85New <- wilcox_batch(t(combined_species_profile_with_age_country_final[intersect(AdenomaCohort,intersect(AdenomaIndividuals2,c(Elderly))),AdenomaElderlyTop85New]),t(combined_species_profile_with_age_country_final[intersect(AdenomaCohort,intersect(SelectControls2,c(Elderly))),AdenomaElderlyTop85New]))
WilcoxComparisonAdenomaYoungMiddleTop85New <- wilcox_batch(t(combined_species_profile_with_age_country_final[intersect(AdenomaCohort,intersect(AdenomaIndividuals2,c(Young,Middle))),AdenomaYoungMiddleTop85New]),t(combined_species_profile_with_age_country_final[intersect(AdenomaCohort,intersect(SelectControls2,c(Young,Middle))),AdenomaYoungMiddleTop85New]))


temp0 <- merge(WilcoxComparisonIBDYoungTop85New[WilcoxComparisonIBDYoungTop85New[,3] < 0.1,2],WilcoxComparisonIBDMiddleTop85New[WilcoxComparisonIBDMiddleTop85New[,3] < 0.1,2],by="row.names",all=TRUE)[,-1]
rownames(temp0) <- merge(WilcoxComparisonIBDYoungTop85New[WilcoxComparisonIBDYoungTop85New[,3] < 0.1,2],WilcoxComparisonIBDMiddleTop85New[WilcoxComparisonIBDMiddleTop85New[,3] < 0.1,2],by="row.names",all=TRUE)[,1]
temp0 <- apply(temp0,2,function(x)(ifelse(is.na(x),0,x)))

temp1 <- merge(temp0,WilcoxComparisonIBDElderlyTop85New[WilcoxComparisonIBDElderlyTop85New[,3] < 0.1,2],by="row.names",all=TRUE)[,-1]
rownames(temp1) <- merge(temp0,WilcoxComparisonIBDElderlyTop85New[WilcoxComparisonIBDElderlyTop85New[,3] < 0.1,2],by="row.names",all=TRUE)[,1]
temp1 <- apply(temp1,2,function(x)(ifelse(is.na(x),0,x)))

IBDMarkerDirections <- temp1

temp0 <- merge(WilcoxComparisonT2DYoungTop85New[WilcoxComparisonT2DYoungTop85New[,3] < 0.1,2],WilcoxComparisonT2DMiddleTop85New[WilcoxComparisonT2DMiddleTop85New[,3] < 0.1,2],by="row.names",all=TRUE)[,-1]
rownames(temp0) <- merge(WilcoxComparisonT2DYoungTop85New[WilcoxComparisonT2DYoungTop85New[,3] < 0.1,2],WilcoxComparisonT2DMiddleTop85New[WilcoxComparisonT2DMiddleTop85New[,3] < 0.1,2],by="row.names",all=TRUE)[,1]
temp0 <- apply(temp0,2,function(x)(ifelse(is.na(x),0,x)))

temp1 <- merge(temp0,WilcoxComparisonT2DElderlyTop85New[WilcoxComparisonT2DElderlyTop85New[,3] < 0.1,2],by="row.names",all=TRUE)[,-1]
rownames(temp1) <- merge(temp0,WilcoxComparisonT2DElderlyTop85New[WilcoxComparisonT2DElderlyTop85New[,3] < 0.1,2],by="row.names",all=TRUE)[,1]
temp1 <- apply(temp1,2,function(x)(ifelse(is.na(x),0,x)))

T2DMarkerDirections <- temp1

temp0 <- merge(WilcoxComparisonCirrhosisYoungTop85New[WilcoxComparisonCirrhosisYoungTop85New[,3] < 0.1,2],WilcoxComparisonCirrhosisMiddleTop85New[WilcoxComparisonCirrhosisMiddleTop85New[,3] < 0.1,2],by="row.names",all=TRUE)[,-1]
rownames(temp0) <- merge(WilcoxComparisonCirrhosisYoungTop85New[WilcoxComparisonCirrhosisYoungTop85New[,3] < 0.1,2],WilcoxComparisonCirrhosisMiddleTop85New[WilcoxComparisonCirrhosisMiddleTop85New[,3] < 0.1,2],by="row.names",all=TRUE)[,1]
temp0 <- apply(temp0,2,function(x)(ifelse(is.na(x),0,x)))

temp1 <- merge(temp0,WilcoxComparisonCirrhosisElderlyTop85New[WilcoxComparisonCirrhosisElderlyTop85New[,3] < 0.1,2],by="row.names",all=TRUE)[,-1]
rownames(temp1) <- merge(temp0,WilcoxComparisonCirrhosisElderlyTop85New[WilcoxComparisonCirrhosisElderlyTop85New[,3] < 0.1,2],by="row.names",all=TRUE)[,1]
temp1 <- apply(temp1,2,function(x)(ifelse(is.na(x),0,x)))

CirrhosisMarkerDirections <- temp1


temp0 <- merge(WilcoxComparisonCRCYoungMiddleTop85New[WilcoxComparisonCRCYoungMiddleTop85New[,3] < 0.1,2],WilcoxComparisonCRCElderlyTop85New[WilcoxComparisonCRCElderlyTop85New[,3] < 0.1,2],by="row.names",all=TRUE)[,-1]
rownames(temp0) <- merge(WilcoxComparisonCRCYoungMiddleTop85New[WilcoxComparisonCRCYoungMiddleTop85New[,3] < 0.1,2],WilcoxComparisonCRCElderlyTop85New[WilcoxComparisonCRCElderlyTop85New[,3] < 0.1,2],by="row.names",all=TRUE)[,1]
temp0 <- apply(temp0,2,function(x)(ifelse(is.na(x),0,x)))

CRCMarkerDirections <- temp0


temp0 <- merge(WilcoxComparisonAdenomaYoungMiddleTop85New[WilcoxComparisonAdenomaYoungMiddleTop85New[,3] < 0.1,2],WilcoxComparisonAdenomaElderlyTop85New[WilcoxComparisonAdenomaElderlyTop85New[,3] < 0.1,2],by="row.names",all=TRUE)[,-1]
rownames(temp0) <- merge(WilcoxComparisonAdenomaYoungMiddleTop85New[WilcoxComparisonAdenomaYoungMiddleTop85New[,3] < 0.1,2],WilcoxComparisonAdenomaElderlyTop85New[WilcoxComparisonAdenomaElderlyTop85New[,3] < 0.1,2],by="row.names",all=TRUE)[,1]
temp0 <- apply(temp0,2,function(x)(ifelse(is.na(x),0,x)))

AdenomaMarkerDirections <- temp0

colnames(IBDMarkerDirections) <- c("Young","Middle","Elderly")
colnames(T2DMarkerDirections) <- c("Young","Middle","Elderly")
colnames(CirrhosisMarkerDirections) <- c("Young","Middle","Elderly")
colnames(CRCMarkerDirections) <- c("Middle","Elderly")
colnames(AdenomaMarkerDirections) <- c("Middle","Elderly")

temp0 <- merge(T2DMarkerDirections,IBDMarkerDirections,by="row.names",all=TRUE)[,-1]
rownames(temp0) <- merge(T2DMarkerDirections,IBDMarkerDirections,by="row.names",all=TRUE)[,1]
temp0 <- apply(temp0,2,function(x)(ifelse(is.na(x),0,x)))

temp1 <- merge(temp0,CirrhosisMarkerDirections,by="row.names",all=TRUE)[,-1]
rownames(temp1) <- merge(temp0,CirrhosisMarkerDirections,by="row.names",all=TRUE)[,1]
temp1 <- apply(temp1,2,function(x)(ifelse(is.na(x),0,x)))

temp2 <- merge(temp1,CRCMarkerDirections,by="row.names",all=TRUE)[,-1]
rownames(temp2) <- merge(temp1,CRCMarkerDirections,by="row.names",all=TRUE)[,1]
temp2 <- apply(temp2,2,function(x)(ifelse(is.na(x),0,x)))

temp3 <- merge(temp2,AdenomaMarkerDirections,by="row.names",all=TRUE)[,-1]
rownames(temp3) <- merge(temp2,AdenomaMarkerDirections,by="row.names",all=TRUE)[,1]
temp3 <- apply(temp3,2,function(x)(ifelse(is.na(x),0,x)))

AllDiseaseMarkerDirections <- temp3
colnames(AllDiseaseMarkerDirections) <- c("T2D_Young","T2D_Middle","T2D_Elderly","IBD_Young","IBD_Middle","IBD_Elderly","Cirrhosis_Young","Cirrhosis_Middle","Cirrhosis_Elderly","CRC_Middle","CRC_Elderly","Adenoma_Young","Adenoma_Elderly")
