# Supplementary material for: Adjusting for age improves identification of gut microbiome alterations in multiple diseases
Source: eLife. 2020 Mar 11;9:e50240. doi: 10.7554/eLife.50240 (PMC7065848; doi:10.7554/eLife.50240)
Supplement: Supplementary file 4. [file elife-50240-supp4.zip › SupplementaryFile4/EffSizeCalculator.R]

EffSizeCRCElderly <- effect_size_calculator(combined_species_profile_with_age_country_final[intersect(intersect(CRCIndividuals,CRCStudyCohort),c(Elderly)),rownames(CRCProfileForHeatmap)],combined_species_profile_with_age_country_final[intersect(intersect(SelectControls,CRCStudyCohort),c(Elderly)),rownames(CRCProfileForHeatmap)])
EffSizeCRCYoungMiddle <- effect_size_calculator(combined_species_profile_with_age_country_final[intersect(intersect(CRCIndividuals,CRCStudyCohort),c(Young,Middle)),rownames(CRCProfileForHeatmap)],combined_species_profile_with_age_country_final[intersect(intersect(SelectControls,CRCStudyCohort),c(Young,Middle)),rownames(CRCProfileForHeatmap)])
EffSizeAdenomaElderly <- effect_size_calculator(combined_species_profile_with_age_country_final[intersect(intersect(AdenomaIndividuals,AdenomaStudyCohort),c(Elderly)),rownames(AdenomaProfileForHeatmap)],combined_species_profile_with_age_country_final[intersect(intersect(SelectControls,AdenomaStudyCohort),c(Elderly)),rownames(AdenomaProfileForHeatmap)])
EffSizeAdenomaYoungMiddle <- effect_size_calculator(combined_species_profile_with_age_country_final[intersect(intersect(AdenomaIndividuals,AdenomaStudyCohort),c(Young,Middle)),rownames(AdenomaProfileForHeatmap)],combined_species_profile_with_age_country_final[intersect(intersect(SelectControls,AdenomaStudyCohort),c(Young,Middle)),rownames(AdenomaProfileForHeatmap)])
EffSizeIBDElderly <- effect_size_calculator(combined_species_profile_with_age_country_final[intersect(intersect(IBDIndividuals,IBDStudyCohort),c(Elderly)),rownames(IBDProfileForHeatmap)],combined_species_profile_with_age_country_final[intersect(intersect(SelectControls,IBDStudyCohort),c(Elderly)),rownames(IBDProfileForHeatmap)])
EffSizeIBDYoung <- effect_size_calculator(combined_species_profile_with_age_country_final[intersect(intersect(IBDIndividuals,IBDStudyCohort),c(Young)),rownames(IBDProfileForHeatmap)],combined_species_profile_with_age_country_final[intersect(intersect(SelectControls,IBDStudyCohort),c(Young)),rownames(IBDProfileForHeatmap)])
EffSizeIBDMiddle <- effect_size_calculator(combined_species_profile_with_age_country_final[intersect(intersect(IBDIndividuals,IBDStudyCohort),c(Middle)),rownames(IBDProfileForHeatmap)],combined_species_profile_with_age_country_final[intersect(intersect(SelectControls,IBDStudyCohort),c(Middle)),rownames(IBDProfileForHeatmap)])
EffSizeT2DElderly <- effect_size_calculator(combined_species_profile_with_age_country_final[intersect(intersect(T2DIndividuals,T2DStudyCohort),c(Elderly)),rownames(T2DProfileForHeatmap)],combined_species_profile_with_age_country_final[intersect(intersect(SelectControls,T2DStudyCohort),c(Elderly)),rownames(T2DProfileForHeatmap)])
EffSizeT2DYoung <- effect_size_calculator(combined_species_profile_with_age_country_final[intersect(intersect(T2DIndividuals,T2DStudyCohort),c(Young)),rownames(T2DProfileForHeatmap)],combined_species_profile_with_age_country_final[intersect(intersect(SelectControls,T2DStudyCohort),c(Young)),rownames(T2DProfileForHeatmap)])
EffSizeT2DMiddle <- effect_size_calculator(combined_species_profile_with_age_country_final[intersect(intersect(T2DIndividuals,T2DStudyCohort),c(Middle)),rownames(T2DProfileForHeatmap)],combined_species_profile_with_age_country_final[intersect(intersect(SelectControls,T2DStudyCohort),c(Middle)),rownames(T2DProfileForHeatmap)])
EffSizeCirrhosisElderly <- effect_size_calculator(combined_species_profile_with_age_country_final[intersect(intersect(CirrhosisIndividuals,CirrhosisStudyCohort),c(Elderly)),rownames(CirrhosisProfileForHeatmap)],combined_species_profile_with_age_country_final[intersect(intersect(SelectControls,CirrhosisStudyCohort),c(Elderly)),rownames(CirrhosisProfileForHeatmap)])
EffSizeCirrhosisYoung <- effect_size_calculator(combined_species_profile_with_age_country_final[intersect(intersect(CirrhosisIndividuals,CirrhosisStudyCohort),c(Young)),rownames(CirrhosisProfileForHeatmap)],combined_species_profile_with_age_country_final[intersect(intersect(SelectControls,CirrhosisStudyCohort),c(Young)),rownames(CirrhosisProfileForHeatmap)])
EffSizeCirrhosisMiddle <- effect_size_calculator(combined_species_profile_with_age_country_final[intersect(intersect(CirrhosisIndividuals,CirrhosisStudyCohort),c(Middle)),rownames(CirrhosisProfileForHeatmap)],combined_species_profile_with_age_country_final[intersect(intersect(SelectControls,CirrhosisStudyCohort),c(Middle)),rownames(CirrhosisProfileForHeatmap)])
