# Supplementary material for: Adjusting for age improves identification of gut microbiome alterations in multiple diseases
Source: eLife. 2020 Mar 11;9:e50240. doi: 10.7554/eLife.50240 (PMC7065848; doi:10.7554/eLife.50240)
Supplement: Supplementary file 4. [file elife-50240-supp4.zip › SupplementaryFile4/GenerateAUCComparisonDataFrames.R]

#IBD
rfIBDAgeTestAUCs <- as.data.frame(matrix(NA,600,4))
colnames(rfIBDAgeTestAUCs) <- c("AUC","ClassificationGroup","Training","Iter")
rfIBDAgeTestAUCs$AUC <- c(apply(rfIBDPermutedMultipleNullYoung$AUCSameAge,1,median),apply(rfIBDPermutedMultipleNullYoung$AUCDiffAge,1,median),apply(rfIBDPermutedMultipleNullMiddle$AUCSameAge,1,median),apply(rfIBDPermutedMultipleNullMiddle$AUCDiffAge,1,median),apply(rfIBDPermutedMultipleNullElderly$AUCSameAge,1,median),apply(rfIBDPermutedMultipleNullElderly$AUCDiffAge,1,median))
rfIBDAgeTestAUCs$ClassificationGroup <- factor(c(rep("SameAge",100),rep("DiffAge",100),rep("SameAge",100),rep("DiffAge",100),rep("SameAge",100),rep("DiffAge",100)),levels=c("SameAge","DiffAge"))
rfIBDAgeTestAUCs$Training <- factor(c(rep("Young",200),rep("Middle",200),rep("Elderly",200)),levels=c("Young","Middle","Elderly"))
rfIBDAgeTestAUCs$Iter <- c(paste0("Iter",c(1:100)),paste0("Iter",c(1:100)),paste0("Iter",c(1:100)),paste0("Iter",c(1:100)),paste0("Iter",c(1:100)),paste0("Iter",c(1:100)))

rfIBDPermutationTest <- as.data.frame(matrix(NA,600,4))
colnames(rfIBDPermutationTest) <- c("AUCDiff","TestType","Training","Iter")
rfIBDPermutationTest$AUCDiff <- c(apply(rfIBDPermutedMultipleNullYoung$AUCSameAge,1,median)-apply(rfIBDPermutedMultipleNullYoung$AUCDiffAge,1,median),apply(rfIBDPermutedMultipleNullYoung$AUCNull2,1,median)-apply(rfIBDPermutedMultipleNullYoung$AUCNull1,1,median),apply(rfIBDPermutedMultipleNullMiddle$AUCSameAge,1,median)-apply(rfIBDPermutedMultipleNullMiddle$AUCDiffAge,1,median),apply(rfIBDPermutedMultipleNullMiddle$AUCNull2,1,median)-apply(rfIBDPermutedMultipleNullMiddle$AUCNull1,1,median),apply(rfIBDPermutedMultipleNullElderly$AUCSameAge,1,median)-apply(rfIBDPermutedMultipleNullElderly$AUCDiffAge,1,median),apply(rfIBDPermutedMultipleNullElderly$AUCNull2,1,median)-apply(rfIBDPermutedMultipleNullElderly$AUCNull1,1,median))
rfIBDPermutationTest$TestType <- factor(c(rep("Actual Distribution",100),rep("Null Distribution",100),rep("Actual Distribution",100),rep("Null Distribution",100),rep("Actual Distribution",100),rep("Null Distribution",100)),levels=c("Actual Distribution","Null Distribution"))
rfIBDPermutationTest$Training <- factor(c(rep("Young",200),rep("Middle",200),rep("Elderly",200)),levels=c("Young","Middle","Elderly"))
rfIBDPermutationTest$Iter <- c(paste0("Iter",c(1:100)),paste0("Iter",c(1:100)),paste0("Iter",c(1:100)),paste0("Iter",c(1:100)),paste0("Iter",c(1:100)),paste0("Iter",c(1:100)))

#T2D
rfT2DAgeTestAUCs <- as.data.frame(matrix(NA,600,4))
colnames(rfT2DAgeTestAUCs) <- c("AUC","ClassificationGroup","Training","Iter")
rfT2DAgeTestAUCs$AUC <- c(apply(rfT2DPermutedMultipleNullYoung$AUCSameAge,1,median),apply(rfT2DPermutedMultipleNullYoung$AUCDiffAge,1,median),apply(rfT2DPermutedMultipleNullMiddle$AUCSameAge,1,median),apply(rfT2DPermutedMultipleNullMiddle$AUCDiffAge,1,median),apply(rfT2DPermutedMultipleNullElderly$AUCSameAge,1,median),apply(rfT2DPermutedMultipleNullElderly$AUCDiffAge,1,median))
rfT2DAgeTestAUCs$ClassificationGroup <- factor(c(rep("SameAge",100),rep("DiffAge",100),rep("SameAge",100),rep("DiffAge",100),rep("SameAge",100),rep("DiffAge",100)),levels=c("SameAge","DiffAge"))
rfT2DAgeTestAUCs$Training <- factor(c(rep("Young",200),rep("Middle",200),rep("Elderly",200)),levels=c("Young","Middle","Elderly"))
rfT2DAgeTestAUCs$Iter <- c(paste0("Iter",c(1:100)),paste0("Iter",c(1:100)),paste0("Iter",c(1:100)),paste0("Iter",c(1:100)),paste0("Iter",c(1:100)),paste0("Iter",c(1:100)))

rfT2DPermutationTest <- as.data.frame(matrix(NA,600,4))
colnames(rfT2DPermutationTest) <- c("AUCDiff","TestType","Training","Iter")
rfT2DPermutationTest$AUCDiff <- c(apply(rfT2DPermutedMultipleNullYoung$AUCSameAge,1,median)-apply(rfT2DPermutedMultipleNullYoung$AUCDiffAge,1,median),apply(rfT2DPermutedMultipleNullYoung$AUCNull2,1,median)-apply(rfT2DPermutedMultipleNullYoung$AUCNull1,1,median),apply(rfT2DPermutedMultipleNullMiddle$AUCSameAge,1,median)-apply(rfT2DPermutedMultipleNullMiddle$AUCDiffAge,1,median),apply(rfT2DPermutedMultipleNullMiddle$AUCNull2,1,median)-apply(rfT2DPermutedMultipleNullMiddle$AUCNull1,1,median),apply(rfT2DPermutedMultipleNullElderly$AUCSameAge,1,median)-apply(rfT2DPermutedMultipleNullElderly$AUCDiffAge,1,median),apply(rfT2DPermutedMultipleNullElderly$AUCNull2,1,median)-apply(rfT2DPermutedMultipleNullElderly$AUCNull1,1,median))
rfT2DPermutationTest$TestType <- factor(c(rep("Actual Distribution",100),rep("Null Distribution",100),rep("Actual Distribution",100),rep("Null Distribution",100),rep("Actual Distribution",100),rep("Null Distribution",100)),levels=c("Actual Distribution","Null Distribution"))
rfT2DPermutationTest$Training <- factor(c(rep("Young",200),rep("Middle",200),rep("Elderly",200)),levels=c("Young","Middle","Elderly"))
rfT2DPermutationTest$Iter <- c(paste0("Iter",c(1:100)),paste0("Iter",c(1:100)),paste0("Iter",c(1:100)),paste0("Iter",c(1:100)),paste0("Iter",c(1:100)),paste0("Iter",c(1:100)))


#Cirrhosis
rfCirrhosisAgeTestAUCs <- as.data.frame(matrix(NA,600,4))
colnames(rfCirrhosisAgeTestAUCs) <- c("AUC","ClassificationGroup","Training","Iter")
rfCirrhosisAgeTestAUCs$AUC <- c(apply(rfCirrhosisPermutedMultipleNullYoung$AUCSameAge,1,median),apply(rfCirrhosisPermutedMultipleNullYoung$AUCDiffAge,1,median),apply(rfCirrhosisPermutedMultipleNullMiddle$AUCSameAge,1,median),apply(rfCirrhosisPermutedMultipleNullMiddle$AUCDiffAge,1,median),apply(rfCirrhosisPermutedMultipleNullElderly$AUCSameAge,1,median),apply(rfCirrhosisPermutedMultipleNullElderly$AUCDiffAge,1,median))
rfCirrhosisAgeTestAUCs$ClassificationGroup <- factor(c(rep("SameAge",100),rep("DiffAge",100),rep("SameAge",100),rep("DiffAge",100),rep("SameAge",100),rep("DiffAge",100)),levels=c("SameAge","DiffAge"))
rfCirrhosisAgeTestAUCs$Training <- factor(c(rep("Young",200),rep("Middle",200),rep("Elderly",200)),levels=c("Young","Middle","Elderly"))
rfCirrhosisAgeTestAUCs$Iter <- c(paste0("Iter",c(1:100)),paste0("Iter",c(1:100)),paste0("Iter",c(1:100)),paste0("Iter",c(1:100)),paste0("Iter",c(1:100)),paste0("Iter",c(1:100)))

rfCirrhosisPermutationTest <- as.data.frame(matrix(NA,600,4))
colnames(rfCirrhosisPermutationTest) <- c("AUCDiff","TestType","Training","Iter")
rfCirrhosisPermutationTest$AUCDiff <- c(apply(rfCirrhosisPermutedMultipleNullYoung$AUCSameAge,1,median)-apply(rfCirrhosisPermutedMultipleNullYoung$AUCDiffAge,1,median),apply(rfCirrhosisPermutedMultipleNullYoung$AUCNull2,1,median)-apply(rfCirrhosisPermutedMultipleNullYoung$AUCNull1,1,median),apply(rfCirrhosisPermutedMultipleNullMiddle$AUCSameAge,1,median)-apply(rfCirrhosisPermutedMultipleNullMiddle$AUCDiffAge,1,median),apply(rfCirrhosisPermutedMultipleNullMiddle$AUCNull2,1,median)-apply(rfCirrhosisPermutedMultipleNullMiddle$AUCNull1,1,median),apply(rfCirrhosisPermutedMultipleNullElderly$AUCSameAge,1,median)-apply(rfCirrhosisPermutedMultipleNullElderly$AUCDiffAge,1,median),apply(rfCirrhosisPermutedMultipleNullElderly$AUCNull2,1,median)-apply(rfCirrhosisPermutedMultipleNullElderly$AUCNull1,1,median))
rfCirrhosisPermutationTest$TestType <- factor(c(rep("Actual Distribution",100),rep("Null Distribution",100),rep("Actual Distribution",100),rep("Null Distribution",100),rep("Actual Distribution",100),rep("Null Distribution",100)),levels=c("Actual Distribution","Null Distribution"))
rfCirrhosisPermutationTest$Training <- factor(c(rep("Young",200),rep("Middle",200),rep("Elderly",200)),levels=c("Young","Middle","Elderly"))
rfCirrhosisPermutationTest$Iter <- c(paste0("Iter",c(1:100)),paste0("Iter",c(1:100)),paste0("Iter",c(1:100)),paste0("Iter",c(1:100)),paste0("Iter",c(1:100)),paste0("Iter",c(1:100)))


#CRC
rfCRCAgeTestAUCs <- as.data.frame(matrix(NA,400,4))
colnames(rfCRCAgeTestAUCs) <- c("AUC","ClassificationGroup","Training","Iter")
rfCRCAgeTestAUCs$AUC <- c(apply(rfCRCPermutedMultipleNullYoungMiddle$AUCSameAge,1,median),apply(rfCRCPermutedMultipleNullYoungMiddle$AUCDiffAge,1,median),apply(rfCRCPermutedMultipleNullElderly$AUCSameAge,1,median),apply(rfCRCPermutedMultipleNullElderly$AUCDiffAge,1,median))
rfCRCAgeTestAUCs$ClassificationGroup <- factor(c(rep("SameAge",100),rep("DiffAge",100),rep("SameAge",100),rep("DiffAge",100)),levels=c("SameAge","DiffAge"))
rfCRCAgeTestAUCs$Training <- factor(c(rep("YoungMiddle",200),rep("Elderly",200)),levels=c("YoungMiddle","Elderly"))
rfCRCAgeTestAUCs$Iter <- c(paste0("Iter",c(1:100)),paste0("Iter",c(1:100)),paste0("Iter",c(1:100)),paste0("Iter",c(1:100)))

rfCRCPermutationTest <- as.data.frame(matrix(NA,400,4))
colnames(rfCRCPermutationTest) <- c("AUCDiff","TestType","Training","Iter")
rfCRCPermutationTest$AUCDiff <- c(apply(rfCRCPermutedMultipleNullYoungMiddle$AUCSameAge,1,median)-apply(rfCRCPermutedMultipleNullYoungMiddle$AUCDiffAge,1,median),apply(rfCRCPermutedMultipleNullYoungMiddle$AUCNull2,1,median)-apply(rfCRCPermutedMultipleNullYoungMiddle$AUCNull1,1,median),apply(rfCRCPermutedMultipleNullElderly$AUCSameAge,1,median)-apply(rfCRCPermutedMultipleNullElderly$AUCDiffAge,1,median),apply(rfCRCPermutedMultipleNullElderly$AUCNull2,1,median)-apply(rfCRCPermutedMultipleNullElderly$AUCNull1,1,median))
rfCRCPermutationTest$TestType <- factor(c(rep("Actual Distribution",100),rep("Null Distribution",100),rep("Actual Distribution",100),rep("Null Distribution",100)),levels=c("Actual Distribution","Null Distribution"))
rfCRCPermutationTest$Training <- factor(c(rep("YoungMiddle",200),rep("Elderly",200)),levels=c("YoungMiddle","Elderly"))
rfCRCPermutationTest$Iter <- c(paste0("Iter",c(1:100)),paste0("Iter",c(1:100)),paste0("Iter",c(1:100)),paste0("Iter",c(1:100)))


#Adenoma
rfAdenomaAgeTestAUCs <- as.data.frame(matrix(NA,400,4))
colnames(rfAdenomaAgeTestAUCs) <- c("AUC","ClassificationGroup","Training","Iter")
rfAdenomaAgeTestAUCs$AUC <- c(apply(rfAdenomaPermutedMultipleNullYoungMiddle$AUCSameAge,1,median),apply(rfAdenomaPermutedMultipleNullYoungMiddle$AUCDiffAge,1,median),apply(rfAdenomaPermutedMultipleNullElderly$AUCSameAge,1,median),apply(rfAdenomaPermutedMultipleNullElderly$AUCDiffAge,1,median))
rfAdenomaAgeTestAUCs$ClassificationGroup <- factor(c(rep("SameAge",100),rep("DiffAge",100),rep("SameAge",100),rep("DiffAge",100)),levels=c("SameAge","DiffAge"))
rfAdenomaAgeTestAUCs$Training <- factor(c(rep("YoungMiddle",200),rep("Elderly",200)),levels=c("YoungMiddle","Elderly"))
rfAdenomaAgeTestAUCs$Iter <- c(paste0("Iter",c(1:100)),paste0("Iter",c(1:100)),paste0("Iter",c(1:100)),paste0("Iter",c(1:100)))

rfAdenomaPermutationTest <- as.data.frame(matrix(NA,400,4))
colnames(rfAdenomaPermutationTest) <- c("AUCDiff","TestType","Training","Iter")
rfAdenomaPermutationTest$AUCDiff <- c(apply(rfAdenomaPermutedMultipleNullYoungMiddle$AUCSameAge,1,median)-apply(rfAdenomaPermutedMultipleNullYoungMiddle$AUCDiffAge,1,median),apply(rfAdenomaPermutedMultipleNullYoungMiddle$AUCNull2,1,median)-apply(rfAdenomaPermutedMultipleNullYoungMiddle$AUCNull1,1,median),apply(rfAdenomaPermutedMultipleNullElderly$AUCSameAge,1,median)-apply(rfAdenomaPermutedMultipleNullElderly$AUCDiffAge,1,median),apply(rfAdenomaPermutedMultipleNullElderly$AUCNull2,1,median)-apply(rfAdenomaPermutedMultipleNullElderly$AUCNull1,1,median))
rfAdenomaPermutationTest$TestType <- factor(c(rep("Actual Distribution",100),rep("Null Distribution",100),rep("Actual Distribution",100),rep("Null Distribution",100)),levels=c("Actual Distribution","Null Distribution"))
rfAdenomaPermutationTest$Training <- factor(c(rep("YoungMiddle",200),rep("Elderly",200)),levels=c("YoungMiddle","Elderly"))
rfAdenomaPermutationTest$Iter <- c(paste0("Iter",c(1:100)),paste0("Iter",c(1:100)),paste0("Iter",c(1:100)),paste0("Iter",c(1:100)))


#CRC Validation Tests
rfCRCValidationAUC <- as.data.frame(matrix(NA,200,4))
colnames(rfCRCValidationAUC) <- c("AUC","ClassificationGroup","Training","Iter")
rfCRCValidationAUC$AUC <- c(apply(rfCRCValidationValidationYoungMiddle$AUCSameAge,1,median),apply(rfCRCValidationValidationYoungMiddle$AUCDiffAge,1,median),apply(rfCRCValidationValidationElderly$AUCSameAge,1,median),apply(rfCRCValidationValidationElderly$AUCDiffAge,1,median))
rfCRCValidationAUC$ClassificationGroup <- factor(c(rep("SameAge",50),rep("DiffAge",50),rep("SameAge",50),rep("DiffAge",50)),levels=c("SameAge","DiffAge")) 
rfCRCValidationAUC$Training <- factor(c(rep("YoungMiddle",100),rep("Elderly",100)),levels=c("YoungMiddle","Elderly"))
rfCRCValidationAUC$Iter <- c(paste0("Iter",c(1:50)),paste0("Iter",c(1:50)),paste0("Iter",c(1:50)),paste0("Iter",c(1:50)))


rfCRCValidationCMDAUC <- as.data.frame(matrix(NA,200,4))
colnames(rfCRCValidationCMDAUC) <- c("AUC","ClassificationGroup","Training","Iter")
rfCRCValidationCMDAUC$AUC <- c(apply(rfCRCCMDValidationYoungMiddle$AUCSameAge,1,median),apply(rfCRCCMDValidationYoungMiddle$AUCDiffAge,1,median),apply(rfCRCCMDValidationElderly$AUCSameAge,1,median),apply(rfCRCCMDValidationElderly$AUCDiffAge,1,median))
rfCRCValidationCMDAUC$ClassificationGroup <- factor(c(rep("SameAge",50),rep("DiffAge",50),rep("SameAge",50),rep("DiffAge",50)),levels=c("SameAge","DiffAge")) 
rfCRCValidationCMDAUC$Training <- factor(c(rep("YoungMiddle",100),rep("Elderly",100)),levels=c("YoungMiddle","Elderly"))
rfCRCValidationCMDAUC$Iter <- c(paste0("Iter",c(1:50)),paste0("Iter",c(1:50)),paste0("Iter",c(1:50)),paste0("Iter",c(1:50)))


rfCRCValidationCMDPermutationTest <- as.data.frame(matrix(NA,200,4))
colnames(rfCRCValidationCMDPermutationTest) <- c("AUCDiff","TestType","Training","Iter")
rfCRCValidationCMDPermutationTest$AUCDiff <- c(apply(rfCRCCMDValidationYoungMiddle$AUCSameAge,1,median)-apply(rfCRCCMDValidationYoungMiddle$AUCDiffAge,1,median),apply(rfCRCCMDValidationYoungMiddle$AUCNull2,1,median)-apply(rfCRCCMDValidationYoungMiddle$AUCNull1,1,median),apply(rfCRCCMDValidationElderly$AUCSameAge,1,median)-apply(rfCRCCMDValidationElderly$AUCDiffAge,1,median),apply(rfCRCCMDValidationElderly$AUCNull2,1,median)-apply(rfCRCCMDValidationElderly$AUCNull1,1,median))
rfCRCValidationCMDPermutationTest$TestType <- factor(c(rep("Actual Distribution",50),rep("Null Distribution",50),rep("Actual Distribution",50),rep("Null Distribution",50)),levels=c("Actual Distribution","Null Distribution"))
rfCRCValidationCMDPermutationTest$Training <- factor(c(rep("YoungMiddle",100),rep("Elderly",100)),levels=c("YoungMiddle","Elderly"))
rfCRCValidationCMDPermutationTest$Iter <- c(paste0("Iter",c(1:50)),paste0("Iter",c(1:50)),paste0("Iter",c(1:50)),paste0("Iter",c(1:50)))


rfCRCValidationPermutationTest <- as.data.frame(matrix(NA,200,4))
colnames(rfCRCValidationPermutationTest) <- c("AUCDiff","TestType","Training","Iter")
rfCRCValidationPermutationTest$AUCDiff <- c(apply(rfCRCValidationValidationYoungMiddle$AUCSameAge,1,median)-apply(rfCRCValidationValidationYoungMiddle$AUCDiffAge,1,median),apply(rfCRCValidationValidationYoungMiddle$AUCNull2,1,median)-apply(rfCRCValidationValidationYoungMiddle$AUCNull1,1,median),apply(rfCRCValidationValidationElderly$AUCSameAge,1,median)-apply(rfCRCValidationValidationElderly$AUCDiffAge,1,median),apply(rfCRCValidationValidationElderly$AUCNull2,1,median)-apply(rfCRCValidationValidationElderly$AUCNull1,1,median))
rfCRCValidationPermutationTest$TestType <- factor(c(rep("Actual Distribution",50),rep("Null Distribution",50),rep("Actual Distribution",50),rep("Null Distribution",50)),levels=c("Actual Distribution","Null Distribution"))
rfCRCValidationPermutationTest$Training <- factor(c(rep("YoungMiddle",100),rep("Elderly",100)),levels=c("YoungMiddle","Elderly"))
rfCRCValidationPermutationTest$Iter <- c(paste0("Iter",c(1:50)),paste0("Iter",c(1:50)),paste0("Iter",c(1:50)),paste0("Iter",c(1:50)))
