# Supplementary material for: Adjusting for age improves identification of gut microbiome alterations in multiple diseases
Source: eLife. 2020 Mar 11;9:e50240. doi: 10.7554/eLife.50240 (PMC7065848; doi:10.7554/eLife.50240)
Supplement: Supplementary file 4. [file elife-50240-supp4.zip › SupplementaryFile4/GenericDiseaseClassification.R]

GenericDiseaseClassificationYoungMiddle <- iterative_rf_generic_disease(combined_species_profile_with_age_country_final[,core_species],c(Young,Middle),c(Young,Middle),T2DIndividuals,IBDIndividuals,CirrhosisIndividuals,CRCIndividuals,AdenomaIndividuals,intersect(unique(c(IBDCohort,T2DCohort,CirrhosisCohort,CRCCohort,AdenomaCohort)),SelectControls),100,10,50)
GenericDiseaseClassificationElderly <- iterative_rf_generic_disease(combined_species_profile_with_age_country_final[,core_species],c(Elderly),c(Elderly),T2DIndividuals,IBDIndividuals,CirrhosisIndividuals,CRCIndividuals,AdenomaIndividuals,intersect(unique(c(IBDCohort,T2DCohort,CirrhosisCohort,CRCCohort,AdenomaCohort)),SelectControls),100,10,50)
