# Supplementary material for: Adjusting for age improves identification of gut microbiome alterations in multiple diseases
Source: eLife. 2020 Mar 11;9:e50240. doi: 10.7554/eLife.50240 (PMC7065848; doi:10.7554/eLife.50240)
Supplement: Supplementary file 4. [file elife-50240-supp4.zip › SupplementaryFile4/SpecificMarkerList.R]

IBDYoungTop85New <- names(which(rank_scale(colMeans(rfIBDPermutedMultipleNullYoung$featureProfile))>0.85))
IBDMiddleTop85New <- names(which(rank_scale(colMeans(rfIBDPermutedMultipleNullMiddle$featureProfile))>0.85))
IBDElderlyTop85New <- names(which(rank_scale(colMeans(rfIBDPermutedMultipleNullElderly$featureProfile))>0.85))
IBDYoungMiddleTop85New <- union(IBDYoungTop85New,IBDMiddleTop85New)

T2DYoungTop85New <- names(which(rank_scale(colMeans(rfT2DPermutedMultipleNullYoung$featureProfile))>0.85))
T2DMiddleTop85New <- names(which(rank_scale(colMeans(rfT2DPermutedMultipleNullMiddle$featureProfile))>0.85))
T2DElderlyTop85New <- names(which(rank_scale(colMeans(rfT2DPermutedMultipleNullElderly$featureProfile))>0.85))
T2DYoungMiddleTop85New <- union(T2DYoungTop85New,T2DMiddleTop85New)

CirrhosisYoungTop85New <- names(which(rank_scale(colMeans(rfCirrhosisPermutedMultipleNullYoung$featureProfile))>0.85))
CirrhosisMiddleTop85New <- names(which(rank_scale(colMeans(rfCirrhosisPermutedMultipleNullMiddle$featureProfile))>0.85))
CirrhosisElderlyTop85New <- names(which(rank_scale(colMeans(rfCirrhosisPermutedMultipleNullElderly$featureProfile))>0.85))
CirrhosisYoungMiddleTop85New <- union(CirrhosisYoungTop85New,CirrhosisMiddleTop85New)

CRCYoungMiddleTop85New <- names(which(rank_scale(colMeans(rfCRCPermutedMultipleNullYoungMiddle$featureProfile))>0.85))
CRCElderlyTop85New <- names(which(rank_scale(colMeans(rfCRCPermutedMultipleNullElderly$featureProfile))>0.85))

AdenomaYoungMiddleTop85New <- names(which(rank_scale(colMeans(rfAdenomaPermutedMultipleNullYoungMiddle$featureProfile))>0.85))
AdenomaElderlyTop85New <- names(which(rank_scale(colMeans(rfAdenomaPermutedMultipleNullElderly$featureProfile))>0.85))
